# Supplementary material for: Surface Decarburization Depth Detection in Rods of 60Si2Mn Steel with Magnetic Barkhausen Noise Technique
Source: Sensors (Basel). 2023 Jan 2;23(1):503. doi: 10.3390/s23010503 (PMC9823766; doi:10.3390/s23010503)
Supplement: Supplementary file 1 [file sensors-23-00503-s001.zip]

Archive with 1 entries (1 files):
- sensors-2125772-supplementary.pdf
